# Supplementary material for: Monkeys mutant for PKD1 recapitulate human autosomal dominant polycystic kidney disease
Source: Nat Commun. 2019 Dec 11;10:5517. doi: 10.1038/s41467-019-13398-6 (PMC6904451; doi:10.1038/s41467-019-13398-6)
Supplement: Supplementary file 4 — Source Data [file 41467_2019_13398_MOESM4_ESM.xlsx]

## Sheet: Figure 1c
Figure 1c
	50 Cas9	100 Cas9	200 Cas9
	100	100	100
	100	58.33	90
	100	100	77.78
	30	0	100
	0	0	77.78
	0	12.5	11.76
	0	0	100
	2.33	20	55.56
	4.17	100	3.03
	5.56	8.33	87.5
	6.67	100	100
	0	4.55	50
	71.43	4.17	77.78
	81.82	36.36	80
	0	20	81.82
	6.45	91.67
	19.05	1.47
	70.59	83.33
	87.5	81.82
	14.29	33.33
	14.29	40
	50	5.71
	9.52	30
	84.21	8.57
	25
	0
	0
	29.41
	14.29
	45
	36.36
	40

## Sheet: Figure 4c
Figure 4c
	AQP1	AQP2	SLC12A3	UMOD
	13230.6	375612	3739.69	11927.4
	10015	1.11475e+06	3732.61	6820.69
	25823.7	251509	33345.6	1204.07
	9448.39	15667	77492.4
	16276.2	83172.8	15801.6
	7996.43	70395.5	4887.1
	20787.9	238073	1706.94
	3102.24	354931	453374
	10574.5	1.49262e+06	38161.9
	2443.55	101779	15645.8
	3109.33	377305	19959.2
	5120.83	861433	9519.22
	13506.8	498052	6728.61
	649127	43849.3	2422.3
	80749.2	107353	13251.8
	19133.4	237364	8272.65
	241017	118530	603288
	146468	44621.3	64963
	35918.4	1.09518e+06	31950.3
	90913.6	697573	790626
	15335	538693	146677
	91628	380386	12522.3
	45913	27530.7	6020.34
	27762.8	8421.39	877163
	12180.3	141591	483292
	404022	109025	123629
	9159.97	49869.7	86884.1
	7773.6	16800.3	496444
	4357.18	69099.3	321444
	3168.86	764094	153242
	92158.5	115265	2.34544e+06
	87964	438451	2733.94
	117092	405381	5127.91
	41973.2	13060.6	26284.1
	611759	1.55663e+06	3831.77
	38563.8	45790	16269.1
	7992.87	1.51766e+06	9349.23
	15186.5	106284	15206.7
	6755.04	36766.6	8300.99
	243839	13166.8	1126.16
	11119.3	201292	53616.4
	17258.9	33713.9	18422.2
	3713.5	387193	9313.82
	37318.9	435150	11297
	14719.6	1.73216e+06	13336.8
	11211.2	42446.9	30413.3
	3140.56	3647.62	6594.04
	649170	148738	4929.6
	55999.6	94717.6	2280.65
	25902.6	60777.1	19598
	201357	359365	7082.75
	10327.1	600001	9915.85
	7674.57	1.38556e+06	14413.4
	134415	5765.36	36178.7
	86987.9	93775.6	11686.5
	54365.7	430674	9292.57
	5000.85	1735.27	1324.47
	18015.8	4008.84	7075.67
	24077.6	872078	1940.67
	113704	273061	2245.23
	39080.2	410672	3874.26
	6564.06	360455	1657.36
	25987.4	165857	5014.59
	22217.3	393206	10213.3
	3183	38346	16524.1
	65074.7	239574	201178
	7327.98	340581	6572.79
	4689.62	887292	7847.69
	4802.8	278090	828.682
	6457.96	4334.64	4617.95
	27006	212256	37297.8
	8148.48	42305.3	3392.64
	35515.2	38353.1	90439.7
	7037.97	7266.9	1522.79
	6634.79	47220.7	26078.7
	25365	58163.6	3668.86
	4788.65	37701.5	9335.07
	21785.9	41972.4	13039.3
	3444.72	44415.9	13811.4
	21976.9	33034	3413.89
	151072	18939.3	1770.69
	27225.3	328101	17133.2
	22387.1	3.08188e+06	16835.7
	20286.3	518571	103550
	38026.3	48198.1	231988
	26758.4	37290.7	24718.8
	7964.58	417741	70303.4
	9591.44	2.4754e+06	495431
	236257	286689	349024
	13304.9	13329.7	34563.8
	48218.9	618671	1558.2
	17358	1.86015e+06	106588
	8686.06	199181	1522.79
	58687.5	445895	12522.3
	2567.62	132065	92975.3
	5418.18	612722	55727.1
	9584.37	139254	1621.95
	8785.08	1.08842e+06	28302.7
	13729.3	12579	59041.8
	98595.2	93626.9	2.98356e+06
	13892	525122	4908.35
	13297.9	845688	704783
	18348.2	592911	773642
		528402	1.10177e+06
		8308.07	79496.8
		145253	477689
		44614.3	12883.5
		63369.4	3307.64
		75941.3	2563.96
		423138	7543.13
		200095	14406.3
		1.21179e+06	3258.07
		869082	4483.38
		47263.2	21241.2
		104662	19668.8
		301059	31284.5
		105625	10036.3
		76373.3	5092.5
		69389.7	8414.31
		186992	4844.6
		634409	17827.3
		24832.1	2032.75
		117220	1324.47
		89625.1	4122.16
		104017	1940.67
		263337	3442.22
		150169	8527.63
		159312	13478.5
		99116	9873.36
		12784.4	3173.07
		39139.3	104301
		1.35266e+06	15383.7
		284280	17558.1
		25044.6	45067.6
		202319	95950
		8031.84	1.14605e+06
		5956.59	229085
		82067.8	2294.81
		96785.8	47326.9
		191248	36709.9
		103614	7174.83
		165460	5304.98
		31525.3	23188.9
		4.93546e+06	19654.6
		18475.6	3109.33
		462384	9264.24
		588113	1749.44
		909051	15348.3
		94832.2	11566.1
		69538	9242.99
		65343.5	3258.07
		2.91922e+06	23720.1
		70160.4
		1.03813e+06
		204250
		998288
		31723.9
		148667
		103242
		111547
		191390
		269275
		174803
		423990
		31384.4
		7.57589e+06
		411640
		39214.6
		30259.7
		825041
		74234.7
		126386
		216968
		34072.3
		40141.2
		3.26307e+06
		580205
		640597
		286166
		89576.7
		38118.2
		988018
		334986
		24919.4
		14394.2
		178305
		528315
		701357
		957037
		439615
		10560.5
		176593
		194969
		378098
		3.70728e+06
		3.28873e+06
		116887
		593792
		195889
		241470
		13361.5
		428071
		223560
		1.05778e+06
		344203
		102846
		839513
		248564
		27402.1
		47073.1
		2.16775e+06
		53941.3
		112473
		99847.2
		460460
		199503
		1.33671e+06
		1.48177e+06
		698393
		61042.9
		39299.5
		1.26203e+06
		744773
		76802.3
		756472
		826576
		23037.9
		2.86885e+06
		4.38385e+06
		113308
		670878
		1.55537e+06
		153166
		822565
		2.10753e+06
		4.0326e+06
		1.38706e+06
		705572
		53927.1
		2.60481e+06
		737982
		10397.8
		13559.6
		53262.2
		1.56837e+06
		6946.02
		977910
		2.38753e+06
		5892.09
		83217.8
		420305
		29856.6
		7179.44
		122114
		18977.8
		35713.3
		31419.8
		32820.3
		254874
		14436.7
		55108.4
		39568.2
		26291.6
		22309.3
		71617.5
		51458.5
		161597
		59267.5
		119766
		201045
		237643
		221480
		114022
		8141.41
		67500.8
		132830
		8007.02
		617304
		130758
		74807.6
		191588
		151002
		971650
		164179
		9563.15
		106942
		20449
		17372.1
		135660
		17980.4
		42609.8
		47702.6
		63341.7
		30054.6
		156172
		29559.5
		13955.7
		6493.32
		1853.21
		2206.88
		3.1275e+06
		1.59678e+06
		90234.6
		189601
		46535.5
		1.54696e+06
		2.30952e+06
		4908.9
		3.07126e+06
		13927.4
		110054
		5439.4
		9916.82
		3303.25
		103462
		98786.2
		13991.1
		78881.8
		579080
		1.52207e+06
		764359
		1.80906e+06
		1.17847e+06
		6613.57
		1.68159e+06
		505694
		38167.7
		912637
		33669.1
		162765
		51267.5
		9669.25
		6167.95
		236660
		5.73879e+06
		47667.2
		625474
		113711
		10419
		47766.2
		189219
		36229.6
		46981.1
		27911.4
		19663.9
		101764
		430299
		25527.7
		242920
		294760
		739468
		250552
		12597.6
		463219
		51090.7
		42128.8
		12887.6
		8551.66
		214046
		326088
		54125.2
		28293.3
		61905.8
		822028
		40820.2
		127575
		8190.92
		794923
		224069
		79504.3
		143299
		960502
		47561.1
		14747.9
		158719
		15398.7
		75741.3
		41322.4
		116116
		18907
		41124.4
		31186.3
		115861
		682747
		822721
		81958.7
		63150.7
		188328
		454023
		37488.7
		7674.57
		51430.2
		87263.8
		98998.4
		209406
		165650
		239638
		20307.5
		84441.5
		45170.3
		68724.5
		192748
		76087.9
		60201.2
		104353
		454780
		100647
		44689.3
		105336
		266757
		311319
		180264
		678291
		261593
		453670
		5962.82
		8707.28
		73124.2
		33188.1
		7964.58
		786364
		1.26638e+06
		408811
		3239.59
		7.26653e+06
		13495.9
		168876
		2.6597e+06
		154821
		1.24194e+06
		658429
		161527
		1.00833e+06
		126415
		908160
		35600.1
		154078
		29821.2
		391905
		548714
		1.08852e+06
		677859
		178531
		21411
		18341.2
		4548.15
		8891.18
		718934
		566588
		850059
		46768.9
		334137
		7554.32
		115670
		193328
		111858
		551940
		533117
		43798.1
		615295
		158400
		268384
		56042
		100123
		113640
		48961.6
		18510.9
		13694
		96572.3
		487056
		75465.4
		133736
		2.49709e+06
		1.51236e+06
		650754
		193392
		134202
		1.1642e+06
		295899
		299160
		10037.1
		26482.6
		53891.8
		27876
		41683.2
		142846
		8261.66
		48516
		75288.6
		11366.9
		114298
		59699
		248005
		20342.9
		5467.69
		33421.5
		288925
		23243
		1.14563e+06
		36059.9
		300850
		255652
		304231
		51126.1
		275202
		104968
		17952.1
		121371
		3324.47
		8558.74

## Sheet: Figure 4e
Figure 4e
	C				OM				IM
	AQP1	AQP2	SLC12A3	UMOD	AQP1	AQP2	SLC12A3	UMOD	AQP1	AQP2	SLC12A3	UMOD
	7961.01	115789	0	29775.9	30675.4	0	0	3782.19	1947.76	9398.81	0	14491.3
	45435.9	2981.84		1784.85	84816			3605.12	4447.97	13032.3		2068.16
	3208.49	38388.5		5106.66	97685.3			1799.02	7125.25	3860.1		5871.6
	30732.1	15730.8		1218.23	38480.6			2726.86	6806.52	4469.22		3923.84
	6317.81	4136.33		3357.22	204932			1522.79	1919.43	6416.97		6594.04
	36986.1	4787.94		1699.86	34981.7			1522.79	3853.02	5071.25		5170.41
	3789.27	15312.9		2365.64	53488.9			2323.14	5418.31	3520.13		9986.68
	6544.46	19180.1		2337.31	243498			2762.27	15596.2	3116.41		7868.94
	12352.3	4610.87		1175.74	23528.9			6643.62	1239.48	3902.6		4030.09
	6756.94	7153.58		11247.4	27721.9			5914.1	2131.91	2514.38		4752.53
	13237.7	7727.28		3385.55	21184.5			4044.25	2677.28	9497.97		4802.11
	6055.75	116419		1338.64	31497			3449.3	3534.29	3378.47		3930.93
	3498.88	8010.59		4058.42	71755.4			21319.1	6700.28	2826.02		5134.99
	4122.16	90255.5		8017.68	10971.2			1990.25	71734.1	4377.14		3024.34
	15553.7	40647.9		5368.73	238384			4702.95	3909.68	4008.84		3711.36
	24350.5	91388.7		1990.25	46172.5			1508.63	7040.26	1834.43		2769.36
	4270.9	2861.43		2953.51	83930.6			11056.2	43388.9	3505.96		4115.08
	4554.21	4908.35		2486.05	129799			3265.15	20717	3293.48		5552.88
	8761.36	5382.89		3548.46	53701.4			2627.7	6849.02	2486.05		3371.39
	4136.33	4639.2		2025.67	28933			3137.66	3293.48	2054		12182.3
	2620.62	20950.8		2337.31	20702.9			3732.61	2521.46	1799.02		2365.64
	5744.11	5892.85		38912.6	136520			2691.45	1232.4	3428.05		3208.49
	25108.4	5538.71			23635.1			2648.95	19583.8	2571.04		4901.26
	11665.3	7139.41			8966.76			1055.33	9837.94	5142.08		3038.5
	2670.2	2648.95			49402.2			2004.42	34684.2	3746.78		2478.96
	12161.1	6317.81			103231				34953.4	4490.47		12069
	10758.7	4292.15			23762.6				7656.45	3031.42		3598.04
	8718.87	2323.14			49586.3				18223.9	9342.15		2932.26
	15879.5	3583.87			23181.8				34641.7	10418.7		3243.9
	2988.92	5602.46			286703				21786.5	12961.4		2981.84
	10631.2	6926.93			39635.1				13549.3	9058.84		3505.96
	13301.4	13464.3			36511.6				16524.1	5255.4		2790.6
	11537.8	15249.2			67052.4				2563.96	26574.5		5829.1
	12961.4	62682.4			24952.5				9788.36	20334.6		7528.97
	6834.85	32538.2			9752.95				58064.4	22339		2401.05
	5907.02	10262.9			37687.3				42213.2	13074.8		2209.82
	6140.75	13237.7			32446.1				19229.7	11686.5		6246.99
	8761.36	82053.7			71996.2				8598.46	4072.58		2393.97
	1728.19	4766.69			32814.4				3633.45	11778.6		2521.46
	27381.9	18287.7			15220.8				2308.98	6466.55		2393.97
	13747.6	3860.1			14250.5				7210.24	15150		4561.29
	6190.32	75310.9			50188.4				4844.6	8725.95		3520.13
	4532.96	112120			48070.6				2018.58	15546.6		1933.59
	4816.27	7975.18			51633.3				2967.67	17699.8		4185.91
	3654.7	3357.22			12579				1126.16	12139.8		3328.89
	10787	29173.9			174873				3484.71	17232.3		2294.81
	5000.42	4065.5			9455.47				9427.14	20688.7		5552.88
	4979.17	1820.27			53120.6				4001.76	11707.8		1919.43
	2110.66	1905.26			25873.3				12239	20072.5		1494.46
	30590.4	3059.75			40152.1				6657.79	9221.74		2953.51
	7458.14	2953.51			114882				8888.85	16092		1544.04
	4334.64	17062.3			33062.3				31837	6792.36		3675.95
	2429.38	25873.3			23026				8966.76	2138.99		1636.12
	2641.87	59905.9			92536.2				2726.86	6558.63		1891.1
	11658.2	23436.8			30944.5				5106.66	15603.3
	15865.4	4150.49			35364.2				3938.01	10964.1
	4171.74	3279.31			24591.3				4986.26	4844.6
	4008.84	4348.81			90085.5				7351.9	9696.29
	8357.65	55691.7			288459				3690.11	4292.15
	2160.24	7883.1			13436				7677.7	3364.31
	5822.02	2648.95			111036				3173.07	9590.05
	7458.14	5737.03			18450.6				1784.85	7727.28
	4108	7422.72			19718.4				1444.88	3718.45
	20242.5	6657.79			47836.9				1246.56	28486.8
	22254	12947.3			93435.7				2131.91	5142.08
	31341.2	8973.85			9625.46				3151.82	5984.93
	7054.42	33735.1			122617				1175.74	4957.93
	41915.7	2818.93			47079.1				1246.56	12196.5
	5899.93	3612.2			14200.9				1041.16	6459.47
	26794	27672.3			79248.9				1331.56	7621.04
	10007.9	4972.09			7854.77				1869.85	9497.97
	6912.77				27240.3				3399.72	2875.6
	27041.9				602643				1544.04	3938.01
	8067.25				57582.8				1083.66	4589.62
	8293.9				23968					12720.6
	28316.8				7918.52					6268.23
	16658.6				394481					11707.8
	3158.91				164207					12267.3
	3165.99				85325.9					13365.2
	4214.24				10546.2					6912.77
	6664.87				3831.77					5871.6
	4235.49				19250.9					5234.15
	7245.65				10730.4					4115.08
	7479.39				47468.6					4639.2
	7918.52				17813.1					6310.73
	17480.2				60083					4433.8
	7266.9				100363					3194.32
	7578.54				3874.26					3718.45
	5737.03				2478.96					3293.48
	3569.71				102034					4136.33
	11799.9				63050.7					17699.8
	34245.1				23791					9193.41
	15128.8				10489.6					11353.7
	2932.26				36582.4					22105.3
	4405.47				115045					12819.8
	5212.9				70622.1					20547.1
	8718.87				213375					12975.6
	8428.48				75891.7					8364.73
	5928.26				5531.63					14838.4
	3895.51				124366					10340.8
	5347.48				84624.7					12416.1
	6976.51				7139.41					5992.01
	10163.7				7394.39					3173.07
	2238.15				184463					3605.12
	4880.02				10751.6					7883.1
	2287.73				110009					6381.56
	2854.35				27665.2					10270
	3328.89				9009.26					21467.8
	5482.05				9724.62					28777.2
	30909.1				28699.3					17629
	24159.3				54693					10454.1
	2273.56				19194.3					5666.2
	22990.6				9434.23					6764.03
	2733.94				8959.68					11396.1
	4632.12				59544.7					10411.6
	2882.68				33898.1					32042.4
	11962.8				7344.81					11778.6
	8499.3				9497.97					10170.8
	3690.11				10355					7798.11
	5382.89				30151.3					9788.36
	11134.1				297376					6594.04
	9342.15				8414.31					4504.63
	9965.43				100101					7514.8
	3151.82				27445.7					8895.94
	11849.4				43119.8					5219.99
	5170.41				38395.6					17891
	11275.7				15482.9					7989.34
	21524.5				12146.9					12380.6
	28940.1				34932.1					17423.6
	17140.3				75318					18443.5
	7330.65				30958.7					8074.34
	15567.9				57866.1					11127
	13124.3				23939.7					8329.32
	8017.68				49791.7					5276.65
	11452.8				67293.2					13230.6
	8718.87				59325.1					7181.91
	13634.3				52575.3					5127.91
	15688.3				177069					3966.34
	9611.29				150367					4837.52
	6261.15				33735.1					7663.54
	3527.21				82252					4377.14
	24938.4				27041.9					2493.13
	6771.11				25016.3					11374.9
	12706.5				33905.1					6820.69
	9887.52				60826.7					8499.3
	6395.73				15553.7					5751.19
	4787.94				17968.9					7982.26
	6098.25				8796.78					9717.53
	5042.92				9335.07					5021.67
	18308.9				26553.2					10071.7
	6077				28529.3					4851.69
	15497.1				198289					4285.06
	4469.22				18259.3					9724.62
	45542.1				61874.9					9972.51
	18266.4				6976.51					9512.14
	32084.9				20171.7					49798.8
	7606.88				20547.1					162160
	17459				189088					55550
	14597.6				25420					14165.5
	5517.46				39146.4					27063.2
	9292.57				20795					54268
	43856.4				89306.4					101383
	24385.9				224686					18259.3
	14094.7				52504.4					16205.3
	10702				32927.7					25136.7
	3675.95				106666					37368.6
	3760.94				110378					81104.6
	8138.08				123629					20525.8
	8718.87				48778.9					8024.76
	13443.1				41859.1					4582.54
	7337.73				6331.98					3994.67
	26277				57257					9795.45
	4072.58				7783.94					6374.48
	21928.2				14505.5					41866.1
	53793.5				3321.81					6048.67
	12855.2				68858.5					19760.9
	15178.3				29244.7					49458.9
	18393.9				10468.3					8017.68
	9937.1				277786					18110.6
	2833.1				142420					22218.6
	8123.92				17246.5					2415.22
	4681.7				262543					5191.66
	22771				5248.32					1763.61
	19024.3				22416.9					2939.34
	40995				66932					2054
	11204.9				50478.8					2634.78
	17161.5				261410					4915.43
	9405.89				128311					9575.88
	14866.7				20313.3					8350.56
	13648.5				15603.3					16559.5
	19314.7				22686.1					2181.49
	55946.7				28975.5					8789.69
	6671.95				155863					2245.23
	6615.29				109995					3959.26
	7670.62				34804.6					3980.51
	9165.08				41575.8					3045.58
	4816.27				18266.4					2634.78
	14016.8				44132.6					2089.41
	21439.5				421572					1834.43
	32694				65586.3
	5446.64				72591.1
	46087.5				18882.6
	6324.9				110541
	15511.2				18776.4
	2981.84				19775
	22650.6				47702.3
	4051.33				74567.2
	15822.9				10397.5
	15192.5				87422.4
	15907.9				22849
	19017.2				19052.6
	6055.75				81310
	6643.62				13613
	5184.57				34755.1
	7649.37				31914.9
	11247.4				14193.8
	17168.6				24478
	51229.5				168159
	4660.45				10709.1
	5418.31				38601
	3470.55				6034.51
	5177.49				12918.9
	5942.43				4391.31
	6778.19				36674.5
	19073.9				145522
	22671.9				147775
	16665.7				46462.9
	19909.6				62774.4
	11948.6				46661.2
	12543.6				13096
	20370				20943.7
	16028.3				278940
	13627.2				30746.2
	6778.19				48276
	14059.3				45867.9
	71613.7				21899.9
	7436.89				25951.2
	42298.2				118934
	11870.7				41129.5
	12805.6				152442
	23096.9				370414
	9852.11				11275.7
	12529.4				30625.8
	10199.2				85333
	4603.79				170333
	11559.1				22962.3
	9009.26				134579
	13471.4				36129.1
	9845.02				45025.1
	8513.47				30930.4
	15745				336884
	6778.19				11849.4
	11410.3				5928.26
	6402.81				39649.2
	7741.45				8910.1
	5219.99				18507.2
	7953.93				94476.8
	2627.7				9278.41
	14427.6				15050.8
	20816.2				23111
	11070.3				28394.8
	5793.69				7507.72
	4384.22				4341.73

## Sheet: Figure 4h
Figure 4h
	C				OM				IM
	AQP1	AQP2	SLC12A3	UMOD	AQP1	AQP2	SLC12A3	UMOD	AQP1	AQP2	SLC12A3	UMOD
	9462.56	441702	0	0	107481	0	0	0	21035.8	0	0	0
	8371.81	37177.4			52051.1				7330.65
	13443.1	340638			67059.5				6077
	6771.11	35633.3			4044.25				2463.18
	20986.2	22693.1			35350				2157.94
	11042				9044.67				1249.33
	7621.04				64148.5				2377.99
	4023				58687.7
	5418.31				17026.9
	2457.72				6105.33
	3683.03				13173.9
	3675.95				5637.87
	4315.88				7245.65
	4315.88				9597.13
	5543.92				3775.11
	4472.05				236946
					149099
					10050.4
					67711.1
					41837.8
					16432
					4830.44
					16417.8
					8548.88
					26057.4
					15893.7
					16304.5
					2670.2
					52171.6
					2889.76
					7224.41
					4348.81
					3371.39
					37722.7
					13832.6
					5333.31
					121264
					36660.3
					5326.23
					97253.3
					14158.4
					81147.1
					19746.7
					18507.2
					14491.3
					9717.53
					8449.72
					214218
					195789
					11190.7
					6084.08
					7996.43
					3598.04
					28302.7
					3222.65
					19470.5
					7004.84
					9193.41
					6926.93
					8230.16
					66372.5
					63220.6
					65543.8
					51349.9
					25667.9
					45237.5
					217136
					55167.6
					233483
					68306.1
					39224.3
					33281.9
					10305.4
					10100
					18783.5
					6771.11
					2691.45
					3888.43
					9101.34
					51236.6
					17062.3
					5453.72
					12649.8
					30526.7
					5467.88
					67861.5
					18392.2
					45607.8
					228869
					78551.8
					85089.6
					47630.8
					21047
					16092.3
					6566.1

## Sheet: Figure 5b
Figure 5b
	UN				Cre				B2m				UA				Cys C
		0.5y	1.0y			0.5y	1.0y			0.5y	1.0y			0.5y	1.0y			0.5y	1.0y
	A-01	17	26		A-01	0.67	0.49		A-01				A-01				A-01
	A-02	17.1	29.3		A-02	0.55	0.53		A-02				A-02				A-02
	A-03	12.6	25.6		A-03	0.55	0.43		A-03				A-03				A-03
	A-04	12.4	20.8		A-04	0.53	0.41		A-04				A-04				A-04
	A-05	11.5	22.2		A-05	0.56	0.43		A-05				A-05				A-05
	A-06	13	22.5		A-06	0.56	0.45		A-06				A-06				A-06
	A-07	11.6	19.1		A-07	0.45	0.47		A-07				A-07				A-07
	A-08	12.7	21.3		A-08	0.39	0.43		A-08				A-08				A-08
	A-09	18.6	19.1		A-09	0.42	0.34		A-09				A-09				A-09
	A-10	15.9	28.5		A-10	0.63	0.48		A-10				A-10				A-10
	A-11	9.5	23.7		A-11	0.47	0.41		A-11				A-11				A-11
	A-12	11.7	21.8		A-12	0.41	0.42		A-12				A-12				A-12
	A-13	15.9	25.6		A-13	0.45	0.46		A-13				A-13				A-13
	C-01	18.6	21.8		C-01	0.44	0.46		C-01				C-01				C-01
	C-02	13.8	29.8		C-02	0.5	0.5		C-02				C-02				C-02
	C-03	12.2	18.6		C-03	0.52	0.42		C-03				C-03				C-03
	C-04	10.4	19.2		C-04	0.38	0.42		C-04				C-04				C-04
	C-05	14.4	21.4		C-05	0.48	0.44		C-05				C-05				C-05
	C-06	10.6	14.6		C-06	0.36	0.4		C-06				C-06				C-06
	C-07	22.4	17		C-07	0.4	0.44		C-07				C-07				C-07
	C-08	10.6	27		C-08	0.46	0.46		C-08				C-08				C-08
	C-09	15.4	24.6		C-09	0.38	0.42		C-09				C-09				C-09
	C-10	14.2	23.6		C-10	0.4	0.48		C-10				C-10				C-10
	C-11	12.6	22		C-11	0.46	0.46		C-11				C-11				C-11
	C-12	14.2	19		C-12	0.4	0.44		C-12				C-12				C-12
	D-06	27.6			D-06	0.29			D-06				D-06				D-06
	D-07	30.2			D-07	0.28			D-07				D-07				D-07
	D-08	35.8			D-08	0.33			D-08				D-08				D-08
	D-09	24.2			D-09	0.33			D-09				D-09				D-09
	CE1987M	12.2	22.3		CE1987M	0.41	0.42		CE1987M	0.82	0.61		CE1987M	0.9	0.41		CE1987M	1298	987
	CE1988F	11.3	13.1		CE1988F	0.37	0.41		CE1988F	0.85	0.86		CE1988F	0.07	0.02		CE1988F	1830	1337
	CE1995F	7.1	18.9		CE1995F	0.28	0.39		CE1995F	0.5	0.56		CE1995F	0.73	0.59		CE1995F	1009	802
	CE1996F	8.9	18.3		CE1996F	0.36	0.39		CE1996F	0.48	0.63		CE1996F	0.52	0.52		CE1996F	1076	952
	CE1981M		18		CE1981M		0.41		CE1981M		0.59		CE1981M		0.25		CE1981M		1112
	CE1983M		16.3		CE1983M		0.43		CE1983M		0.86		CE1983M		0.25		CE1983M		1213
	CE1985M		12.2		CE1985M		0.33		CE1985M		0.55		CE1985M		0.26		CE1985M		1427
	CE1986F		20.7		CE1986F		0.33		CE1986F		0.59		CE1986F		0.59		CE1986F		870
	CE2172F	11.2	18.9		CE2172F	0.57	0.42		CE2172F	1.2	0.68		CE2172F	1.09	0.52		CE2172F	1971	1202
	CE2183M	14.7	19.8		CE2183M	0.51	0.58		CE2183M	0.76	0.89		CE2183M	0.61	0.55		CE2183M	1094	1190
	CE2189F	23.2	22.7		CE2189F	0.4	0.46		CE2189F	1.19	1.11		CE2189F	0.77	0.7		CE2189F	1378	1350
	CE2190F	11.4	18.4		CE2190F	0.39	0.48		CE2190F	0.82	0.7		CE2190F	0.86	0.54		CE2190F	1785	1137
	CE2191F	12.3	22.2		CE2191F	0.44	0.52		CE2191F	0.88	1.06		CE2191F	0.94	0.7		CE2191F	1615	1529
	CE2192F	10.3	16.7		CE2192F	0.4	0.51		CE2192F	0.63	0.6		CE2192F	0.83	0.68		CE2192F	786	855
	CE2193F	9.6	20.6		CE2193F	0.4	0.41		CE2193F	0.58	0.59		CE2193F	0.51	0.37		CE2193F	819	943
	CE2194F	8.7	20.1		CE2194F	0.38	0.45		CE2194F	0.6	0.54		CE2194F	0.6	0.53		CE2194F	763	846
	CE2197F	9.5	20		CE2197F	0.43	0.45		CE2197F	0.84	0.79		CE2197F	0.66	0.45		CE2197F	1948	1274
	CE2209F	17.9	27.1		CE2209F	0.42	0.6		CE2209F	1.09	1.08		CE2209F	0.56	0.59		CE2209F	2325	1655
	CE2211F	13.8	13.5		CE2211F	0.43	0.56		CE2211F	0.68	0.85		CE2211F	0.83	0.8		CE2211F	2371	1687
	CE2212F	15	16.3		CE2212F	0.37	0.36		CE2212F	0.8	0.86		CE2212F	1.23	0.76		CE2212F	1525	1439
	CE2213M	16.6	19.9		CE2213M	0.44	0.41		CE2213M	0.71	0.43		CE2213M	0.47	0.62		CE2213M	911	979
	CE2214F	14.1			CE2214F	0.44			CE2214F	0.89			CE2214F	0.45			CE2214F	1802
	CE2215M	19.3	22.8		CE2215M	0.49	0.55		CE2215M	0.95	0.87		CE2215M	0.57	0.55		CE2215M	1622	1344
	CE2216F	17.5	23.1		CE2216F	0.43	0.5		CE2216F	1.1	1.03		CE2216F	1.07	0.66		CE2216F	2155	1654
	CE2225M	13	17.5		CE2225M	0.56	0.56		CE2225M	1.03	1.05		CE2225M	0.54	0.4		CE2225M	2237	1642
	CE2276F	12	22.1		CE2276F	0.4	0.5		CE2276F	0.71	0.79		CE2276F	0.87	0.71		CE2276F	1469	1414

## Sheet: Figure 7e
Figure 7e
	C		OM	IM
	AQP2	ECAD	ECAD	EACD
	660186	6665.48	0	6672.56
	277292	3861.58		3677
	63397.5	2782.61		1675.24
	654354	2924.58		3826.07
	89140.6	2498.66		2285.7
	710425	3194.31		1582.96
	3.7907e+06	6480.9
	1.00623e+06	17192.5
		3627.32
		2917.47
		26385
		2463.17
		3300.79
		2740.01
		3925.45
		2860.68
		10917.4
		3726.69
		2853.58
		10960
		15006.2
		2548.35
		8511.06
		6608.67
		2115.34
		4102.91
		1497.78

## Sheet: Figure 8b
Figure 8b
	Experiment 1										Experiment 2

## Sheet: Supplementary Figure 1c
Supplementary Figure 1c
	Ex.1										Ex.2

## Sheet: Supplementary Figure 1d
Supplementary Figure 1d
	Ex.1										Ex.5
	Ex.2
											Ex.6
	Ex.3
	Ex.4

## Sheet: Supplementary Figure 1e
Supplementary Figure 1e
	Ex.1										Ex.3
											Ex.4
	Ex.2

[truncated: 5 more sheets: Supplementary Figure 2c, Supplementary Figure 4d, Supplementary Figure 5c, Supplementary Figure 6f, Supplementary Table 1]
